# Supplementary material for: Numerical Analysis of GNSS Signal Outage Effect on EOPs Solutions Using Tightly Coupled GNSS/IMU Integration: A Simulated Case Study in Sweden
Source: Sensors (Basel). 2023 Jul 13;23(14):6361. doi: 10.3390/s23146361 (PMC10383582; doi:10.3390/s23146361)
Supplement: Supplementary file 1 [file sensors-23-06361-s001.zip]

Archive with 1 entries (1 files):
- sensors-2390240-supplementary.pdf
